# Supplementary material for: Optimal cut-off for neutrophil-to-lymphocyte ratio: Fact or Fantasy? A prospective cohort study in metastatic cancer patients
Source: PLoS One. 2018 Apr 6;13(4):e0195042. doi: 10.1371/journal.pone.0195042 (PMC5889159; doi:10.1371/journal.pone.0195042)
Supplement: S1 Database — (XLSX) [file pone.0195042.s005.xlsx]

## Sheet: NLR data
ID	Age	Sex	Tumour location	Treatment line	Overall Survival (months)	Status (1:death)	Neutrophils (/mm3)	Lymphocytes (/mm3)	PS
1	67	Homme	Lung	1	42.2368	1	1968	2064	0
2	62	Homme	H&N	1	17.7303	1	3286	1325	0
3	49	Femme	Lung	1	6.71053	1	5074	2752	0
4	57	Homme	H&N	1	36.8421	0	6090	1460	0
5	71	Homme	Urogenital	1	23.6842	0	8855	987	1
6	58	Homme	Lung	1	19.7368	0	6830	1020	1
7	71	Homme	H&N	1	3.42105	1	7440	320	0
8	50	Femme	Lung	1	2.33553	0	7434	619.5	1
9	67	Femme	Ovarian	1	13.2237	0	3243.5	1247.5	0
10	75	Homme	Lung	1	15.1974	1	5159	1555.4	1
11	57	Femme	Lung	1	22.8289	0	3086.4	1137.6	1
12	61	Homme	H&N	1	1.44737	0	5644	816	1
13	76	Femme	Lung	1	29.2763	0	3178.44	3054.51	0
14	83	Homme	Urogenital	1	2.73026	1	4620	1782	0
15	65	Homme	H&N	1	27.7961	0	7730	570	0
16	78	Homme	Urogenital	1	0.723684	1	9812.88	1858.5	1
17	66	Femme	Breast	1	21.8421	1	6340	1150	0
18	82	Homme	Urogenital	1	12.6316	1	1813	1369	0
19	82	Femme	Ovarian	1	8.125	1	2479	851	1
20	66	Homme	Lung	1	19.4408	1	3042.9	965.3	0
21	56	Homme	H&N	1	4.21053	0	3713.8	1643	0
22	29	Homme	Other	1	2.00658	1	5780	1100	0
23	55	Homme	H&N	1	9.96711	1	6490.6	625.6	0
24	53	Homme	Lung	1	9.11184	1	4150.02	3426.78	0
25	65	Homme	H&N	1	2.40132	0	6474	664	1
26	66	Femme	Breast	1	2.76316	1	11297.2	3704	1
27	61	Homme	Lung	1	16.0197	1	2579.64	1558.74	0
28	91	Femme	Ovarian	1	47.6316	0	5772	1170	0
29	77	Homme	Lung	1	2.30263	0	5394	2001	0
30	45	Homme	Lung	1	0.822368	1	8350	1090	1
31	52	Homme	H&N	1	0.526316	1	4958.35	1152.8	0
32	64	Femme	Lung	1	10.1316	1	3107.26	1536.34	1
33	71	Femme	Breast	1	15.9868	1	5990	800	1
34	69	Homme	Lung	1	4.83553	0	3952	2432	0
35	58	Homme	H&N	1	12.2039	1	6830.12	785.84	0
36	46	Femme	Breast	1	49.0132	0	5900	3730	0
37	50	Homme	Urogenital	1	21.3158	0	3299.02	1695.7	0
38	62	Femme	Breast	1	45.5592	0	6980	1170	0
39	78	Homme	Other	1	18.0921	0	4138.2	4207.5	0
40	78	Femme	Ovarian	1	16.8421	0	3601.68	964.92	1
41	75	Femme	Ovarian	1	31.3158	1	3726	1689.12	0
42	67	Femme	Other	1	14.8026	1	1970	1830	1
43	46	Femme	Ovarian	1	41.4474	0	2600.4	1201.2	0
44	66	Homme	Lung	1	9.40789	1	5608.59	2334.54	1
45	72	Femme	Breast	1	7.5	1	3392.46	521.3	1
46	72	Femme	Lung	1	20.5592	0	3299.7	1081.2	0
47	72	Femme	Lung	1	0.690789	1	10567.8	2224.8	1
48	52	Femme	Lung	1	27.3355	0	7770	1332	0
49	61	Femme	Ovarian	1	17.7961	1	4208.01	1641.69	0
50	74	Homme	Lung	1	3.42105	0	3225.6	1990.8	1
51	73	Homme	H&N	1	8.51974	1	4428.9	347.7	0
52	59	Homme	H&N	1	21.875	0	5555.2	512	1
53	60	Femme	Lung	1	19.6382	0	2406	922.3	0
54	48	Homme	Other	1	15.2303	1	7224	3024	0
55	85	Femme	Ovarian	1	42.7961	0	3949.44	1103.52	1
56	80	Femme	Ovarian	1	1.31579	1	1806	1067.5	1
57	62	Femme	Lung	1	20	1	2388.32	1041.44	0
58	67	Homme	Other	1	8.25658	0	4004	884	1
59	68	Femme	Breast	1	24.7039	0	1875.6	1350	0
60	86	Homme	H&N	1	1.28289	1	3479	441	0
61	51	Homme	H&N	1	24.7368	1	1964.9	2170.7	0
62	54	Femme	Lung	1	30.0987	1	2175.8	1599.6	0
63	68	Homme	H&N	1	27.7303	1	4940	1596	1
64	68	Homme	Urogenital	1	4.24342	1	11650	230	1
65	82	Homme	H&N	1	2.69737	1	6208.6	577.2	1
66	67	Femme	Breast	1	4.70395	1	1203.3	453.6	1
67	76	Homme	Lung	1	4.24342	1	1426	1333	0
68	49	Homme	H&N	1	19.4737	1	10610	760	0
69	71	Femme	Ovarian	1	19.3421	1	4991.87	2459.17	0
70	62	Femme	Breast	1	31.4474	0	1855	1260	0
71	67	Femme	Breast	1	22.5	0	4125	2925	1
72	56	Homme	H&N	1	5.06579	1	8610	840	0
73	74	Femme	Breast	1	38.6513	0	2394	1638	0
74	73	Homme	Lung	1	5.03289	1	7394.1	1951.64	0
75	67	Homme	Lung	1	20.9868	0	4500	1320	0
76	63	Femme	Ovarian	1	37.1711	1	2500	2000	0
77	72	Homme	Lung	1	5.09868	1	1206	486	0
78	49	Homme	Lung	1	13.0263	1	10296	702	0
79	72	Homme	Lung	1	27.0395	0	6200	1140	0
80	35	Femme	Breast	1	33.6842	0	1741.24	2060.4	0
81	45	Femme	Other	1	47.6974	0	4230	490	0
82	73	Homme	Lung	1	1.80921	1	7992	1404	1
83	60	Femme	Breast	1	20.0329	1	1947.12	1690.92	0
84	60	Homme	Lung	1	3.68421	1	4640.22	932.01	0
85	77	Homme	Urogenital	1	38.6842	1	4580.6	2308.8	0
86	61	Homme	Other	1	44.6711	0	5340.4	2204.1	0
87	52	Femme	Ovarian	1	27.3026	0	1199.97	600.98	0
88	60	Homme	Lung	1	9.83553	1	7190	1510	0
89	65	Femme	Lung	1	27.3684	1	4120	2100	0
90	68	Homme	H&N	1	1.01974	1	11004	1008.7	1
91	79	Femme	Breast	1	8.25658	0	3657	636	1
92	65	Homme	Lung	1	34.9013	0	5475	1241	0
93	85	Homme	Urogenital	1	5.09868	1	4209	2001	0
94	73	Homme	H&N	1	7.86184	1	5775	1001	0
95	76	Femme	Ovarian	1	9.24342	0	3670	1300	0
96	60	Homme	Lung	1	2.89474	1	2652	1326	0
97	65	Femme	Ovarian	1	22.0066	0	10432.8	2208	0
98	80	Femme	Ovarian	1	21.0855	1	2590	1127	0
99	77	Homme	Urogenital	1	20.7237	1	2920	990	0
100	74	Homme	Lung	1	1.80921	1	2407	464	1
101	50	Homme	Lung	1	6.51316	0	9740	1450	1
102	77	Homme	Urogenital	1	47.3355	0	5160	1840	0
103	81	Femme	Ovarian	1	20.8882	0	7353.3	2209.8	0
104	64	Homme	H&N	1	3.19079	0	1392	960	0
105	67	Homme	Urogenital	1	13.6842	0	2278.74	3578.88	0
106	52	Homme	Urogenital	1	2.79605	1	5820	500	0
107	59	Homme	Urogenital	1	13.5855	1	2156	392	0
108	74	Homme	H&N	1	11.4803	1	2596	2950	0
109	67	Homme	H&N	1	25.6908	1	4554	1584	0
110	76	Homme	Urogenital	1	7.17105	1	15855.6	3258	0
111	53	Homme	H&N	1	9.14474	1	3235.43	2962.74	1
112	53	Femme	H&N	1	17.6645	1	8460	3190	0
113	61	Homme	H&N	1	14.6382	1	5350	1090	0
114	62	Homme	Urogenital	1	22.6974	0	2835	1485	0
115	59	Femme	Lung	1	3.125	1	3724	686	0
116	72	Homme	Urogenital	1	14.3421	1	2051	1085	0
117	70	Homme	Lung	1	14.7039	1	2496.1	2027.4	0
118	62	Femme	Urogenital	1	35.3618	0	1347	1257	0
119	83	Homme	Urogenital	1	0.855263	1	8140.4	451.2	0
120	49	Femme	Breast	1	24.9671	0	2195.6	1729.2	0
121	69	Homme	Lung	1	2.10526	1	2744	1421	1
122	46	Homme	H&N	1	9.17763	0	2125.5	690.3	0
123	67	Homme	Lung	1	13.4868	1	1620	423	0
124	62	Homme	Urogenital	1	35.0987	1	3156.4	2367.3	0
125	78	Homme	Lung	1	3.15789	0	4750.8	2049.8	1
126	76	Homme	Urogenital	1	12.9605	1	3528	1344	0
127	73	Femme	Breast	1	6.97368	1	2980	490	1
128	71	Homme	Urogenital	1	20.8882	0	6415.2	2120.58	0
129	61	Homme	Urogenital	1	46.6776	1	4515.29	2157.88	0
130	58	Femme	Breast	1	10.6579	1	2313.6	652.8	0
131	72	Homme	Urogenital	1	19.1447	0	5688	1580	0
132	64	Homme	H&N	1	0.131579	0	7152.6	1137.08	0
133	68	Homme	Urogenital	1	23.0921	0	2044	3577	0
134	78	Homme	H&N	1	24.6053	1	1800.4	630	1
135	59	Homme	Urogenital	1	9.375	1	1421.2	2090	0
136	70	Homme	Urogenital	1	22.2697	0	4607.9	1233.1	1
137	76	Homme	Urogenital	1	3.55263	1	16660	500	1
138	62	Homme	Urogenital	1	33.4211	0	5575.66	1048.11	1
139	78	Homme	Urogenital	1	9.34211	0	2508	1469.6	1
140	59	Femme	Breast	1	20.9539	0	3346.6	1765.62	0
141	77	Homme	Urogenital	1	17.0395	1	4602	826	1
142	40	Femme	Breast	1	8.68421	0	3335	1370	0
143	61	Homme	Urogenital	1	3.125	0	1137.5	855	0
144	62	Homme	Urogenital	1	25.7237	0	4500	1823.5	0
145	77	Homme	Urogenital	1	4.375	1	8900	800	1
146	76	Homme	Lung	1	25.625	0	5130	2790	0
147	69	Femme	Ovarian	1	25.0658	1	3928.48	1216.23	0
148	46	Femme	Breast	1	22.0724	1	7200	2640	0
149	79	Homme	Urogenital	1	9.50658	1	9370.8	1459.2	0
150	69	Femme	H&N	1	20.2303	1	7350	1764	0
151	61	Homme	H&N	1	36.2171	1	2825.34	889.7	0
152	72	Homme	H&N	1	11.4803	1	5621.4	1458	0
153	62	Homme	Urogenital	1	13.7171	1	7629.6	2050.2	0
154	66	Homme	Urogenital	1	2.53289	1	3690	2050	0
155	57	Homme	Urogenital	1	32.1053	0	3808	1136.8	0
156	67	Femme	H&N	1	31.4474	1	4060	1530	0
157	72	Femme	Other	1	8.19079	1	2907.45	2240.55	0
158	67	Homme	Urogenital	1	30.3289	0	5280	1790	0
159	73	Homme	Urogenital	1	1.74342	0	2516	408	0
160	62	Femme	Ovarian	1	8.02632	0	4190	640	0
161	66	Homme	Other	1	7.46711	1	2664	592	0
162	54	Homme	H&N	1	21.3816	1	1996.7	1422.7	0
163	69	Homme	Urogenital	1	4.04605	1	6278	1548	0
164	57	Homme	Other	1	5.03289	1	3876	1254	0
165	76	Homme	Urogenital	1	9.83553	1	2946.9	1189.1	0
166	58	Femme	Lung	1	3.58553	1	7538.8	648.6	1
167	73	Homme	Lung	1	20.9211	0	3070.2	2038.2	1
168	86	Femme	Urogenital	1	4.17763	0	2925.6	1664.2	0
169	58	Femme	Breast	1	48.2895	0	5092	1206	0
170	48	Femme	H&N	1	4.47368	1	11096	2044	0
171	68	Homme	Lung	1	10.2632	1	2415	1255.8	0
172	65	Homme	Urogenital	1	32.6974	0	5616.3	3210.7	0
173	58	Homme	Urogenital	1	6.25	1	1864.8	865.8	0
174	58	Homme	H&N	1	2.17105	1	11985	564	1
175	62	Homme	Lung	1	4.04605	1	5147.6	741.2	1
176	53	Femme	Ovarian	1	22.6316	0	2832	1440	1
177	62	Femme	Lung	1	6.11842	1	21320	1360	1
178	67	Homme	Urogenital	1	43.1908	0	1305	3497.4	0
179	55	Femme	Lung	1	12.5	1	1739	2585	0
180	55	Homme	Lung	1	9.01316	1	3382.4	1500.8	1
181	50	Femme	H&N	1	5.98684	1	2430	1035	1
182	62	Homme	Lung	1	7.20395	1	5480	1650	0
183	42	Femme	Breast	1	16.7105	1	3243.6	1336.2	0
184	73	Femme	Other	1	21.1513	1	2002.6	720.29	1
185	64	Femme	Breast	1	11.7434	0	3276	2772	0
186	43	Femme	Lung	1	48.8158	0	2995.96	2092.22	0
187	59	Homme	Urogenital	1	42.4671	0	4200	1190	0
188	76	Homme	Other	1	17.4013	1	1332	1656	0
189	41	Femme	Lung	1	8.68421	1	6205	1275	0
190	70	Homme	Urogenital	1	5.95395	1	6808	1748	0
191	61	Homme	H&N	1	31.7763	0	4120.2	696.6	0
192	82	Femme	Ovarian	1	11.7763	0	1368	1862	1
193	69	Homme	Lung	1	5.98684	1	4949	1344	1
194	60	Homme	Lung	1	0.131579	0	4380	1320	0
195	60	Homme	Lung	1	7.92763	1	12620	1020	1
196	50	Homme	Lung	1	14.9342	1	2112.6	1411.2	0
197	56	Femme	Ovarian	1	11.9079	1	2482	578	0
198	60	Femme	Ovarian	1	11.4474	1	2385	1620	0
199	62	Homme	Urogenital	1	12.3026	1	3819.36	1541.76	0
200	56	Femme	Lung	1	5.03289	1	1759.1	1436	0
201	77	Homme	Lung	1	27.4013	0	7467.53	1316.04	0
202	72	Homme	Urogenital	1	29.0789	1	3801.6	1875.2	0
203	79	Femme	Urogenital	1	2.43421	0	8000	2060	1
204	61	Femme	Lung	1	7.07237	0	2237.76	2237.76	0
205	66	Femme	Lung	1	27.9605	1	1263.24	1406.79	1
206	50	Homme	Lung	1	4.21053	1	1337.6	429	0
207	44	Femme	Ovarian	1	0.855263	1	1870.5	1866.2	0
208	59	Homme	H&N	1	6.94079	1	7835.1	664.3	0
209	72	Femme	Ovarian	1	27.2697	1	2669.5	1494.92	0
210	59	Homme	H&N	1	14.4079	1	5720	710	1
211	52	Femme	Breast	1	33.75	1	1771.6	1841.64	0
212	48	Homme	Lung	1	18.3553	1	5540	1330	0
213	59	Homme	Other	1	0.0657895	0	6915.6	2346	0
214	57	Femme	Lung	1	35.8882	0	6737.8	3426	0
215	60	Femme	Ovarian	1	27.4013	1	7800	1664	0
216	69	Homme	Urogenital	1	40.8882	0	6019.2	2244	0
217	73	Femme	Ovarian	1	21.7105	1	7490	2033	0
218	75	Femme	Urogenital	1	16.2171	1	4575	1950	0
219	53	Homme	Other	1	12.2039	1	3174.2	1947	0
220	64	Femme	Ovarian	1	41.2829	0	1140.21	1498.65	0
221	55	Femme	Breast	1	9.70395	1	2650	1961	0
222	53	Homme	Urogenital	1	33.75	0	1948.8	3178.98	0
223	58	Femme	Breast	1	10.3947	0	3950.1	1179.9	1
224	81	Homme	Urogenital	1	4.50658	0	5280	858	0
225	61	Homme	H&N	1	1.28289	1	8490.9	390.6	1
226	50	Homme	Urogenital	1	42.1711	0	3583.6	2008.8	0
227	69	Femme	Urogenital	1	9.57237	1	2202.2	2236.08	1
228	48	Homme	H&N	1	2.63158	1	8998.5	934.5	0
229	70	Homme	Lung	1	22.1382	1	2439.6	1313.96	0
230	74	Homme	Urogenital	1	30.7895	1	4216	1612	0
231	82	Homme	Other	1	16.3487	0	4080	1836	1
232	60	Homme	Lung	1	0.361842	1	8649.6	1123.6	1
233	64	Homme	H&N	1	36.3816	0	6728	2900	0
234	64	Homme	Lung	1	36.5789	0	5781	1385	0
235	42	Femme	Breast	1	11.4474	1	4362.4	2181.2	1
236	65	Femme	Lung	1	1.18421	1	6293.3	3131.2	0
237	67	Homme	H&N	1	16.3487	0	4832.6	1664.4	0
238	78	Homme	Urogenital	1	14.7697	0	1425.7	1156.7	1
239	47	Femme	Lung	1	0.296053	1	3775.8	1029.2	0
240	72	Homme	H&N	1	6.97368	1	2861.6	1406.3	0
241	60	Homme	Urogenital	1	30.3947	0	2700	684	1
242	65	Femme	Ovarian	1	38.125	0	1685.1	1775.3	0
243	66	Homme	Urogenital	1	35.6579	0	4891	1387	0
244	78	Homme	Urogenital	1	5	0	6510	1860	0
245	79	Femme	Ovarian	1	11.9737	1	5934	1806	0
246	60	Femme	Lung	1	38.5197	0	2278.8	2683.8	0
247	83	Homme	Lung	1	11.4474	1	4558	636	0
248	48	Homme	H&N	1	9.96711	1	5675.04	2432.16	0
249	78	Femme	Ovarian	1	3.19079	0	3384	2304	0
250	60	Homme	Other	1	28.4539	1	3534.3	1055.7	0
251	60	Homme	H&N	1	6.28289	1	4576	3520	0
252	57	Femme	Urogenital	1	6.25	1	4503	3009.9	0
253	76	Femme	Lung	1	35.2632	0	1150.1	1323.7	0
254	61	Homme	Urogenital	1	5.29605	0	3893.1	1533.3	0
255	72	Femme	Lung	1	13.2895	1	6298.5	1215.5	0
256	53	Femme	Ovarian	1	18.8816	1	8496.6	1071	0
257	68	Femme	Lung	1	10.1974	1	2162	1880	0
258	38	Femme	Lung	1	18.8816	1	4410	1400	0
259	65	Femme	Lung	1	3.32237	1	1965.6	1201.2	0
260	75	Femme	Ovarian	1	14.4737	1	11899	2017.66	0
261	77	Femme	Breast	1	23.7829	0	5544	2268	0
262	62	Homme	Lung	1	34.0789	0	1960	2800	0
263	64	Homme	Urogenital	1	5.19737	1	3740	1883.6	1
264	67	Homme	Urogenital	1	9.80263	0	3897.6	2150.4	1
265	64	Homme	Urogenital	1	10.4605	1	2881	817	1
266	57	Femme	Breast	1	20.2961	1	4958	1474	0
267	71	Homme	Lung	1	5.49342	1	6626.4	3112.4	0
268	72	Homme	Urogenital	1	9.47368	1	10787	1621.4	1
269	58	Homme	Lung	1	29.6711	0	2572.5	1617	0
270	76	Femme	Ovarian	1	29.5395	0	2272	1136	0
271	55	Homme	Lung	1	1.05263	0	6497	1165.9	1
272	57	Homme	H&N	1	3.22368	1	2997	418.1	0
273	64	Femme	Ovarian	1	21.6447	0	3224.2	1327.9	0
274	45	Femme	Ovarian	1	16.2829	1	1265	782	0
275	62	Homme	Lung	1	5.78947	0	2200	1750	0
276	75	Homme	Urogenital	1	10.4276	1	3672	988.2	0
277	52	Homme	Lung	1	21.3487	0	5498.8	2609.6	0
278	58	Femme	Ovarian	1	20.9868	0	1595.7	872.1	0
279	63	Homme	Urogenital	1	30.0329	0	3942	2628	0
280	86	Femme	Lung	1	6.51316	1	6434.98	3086.95	1
281	55	Homme	Urogenital	1	24.8355	1	1224	2016	0
282	85	Homme	Urogenital	1	0.131579	0	9309	749	1
283	36	Femme	Ovarian	1	4.83553	0	3800	1260	0
284	75	Homme	H&N	1	12.5329	1	4736	576	0
285	63	Femme	Other	1	13.3882	0	2550	1560	0
286	64	Homme	Lung	1	9.07895	1	1276	928	0
287	50	Femme	Lung	1	26.5132	1	10190	540	0
288	54	Femme	Breast	1	28.9474	0	11120	1807	0
289	48	Femme	Lung	1	9.63816	1	5820	3395	0
290	61	Homme	H&N	1	6.34868	1	3300	2050	0
291	35	Homme	Urogenital	1	8.42105	0	3534	2790	0
292	79	Homme	Urogenital	1	9.93421	1	11700	910	0
293	71	Homme	Lung	1	5.69079	1	1850.2	725	1
294	58	Homme	Urogenital	1	3.98026	0	21570	950	1
295	79	Femme	H&N	1	11.6447	0	5688	1422	1
296	75	Homme	Urogenital	1	3.45395	0	4725	1008	1
297	70	Homme	Lung	1	2.10526	1	6209.8	519.18	0
298	84	Homme	Lung	1	5.26316	1	5960	820	0
299	79	Homme	Lung	1	6.67763	1	1419	1683	0
300	61	Homme	Urogenital	1	25.3289	0	4805.7	1759.6	0
301	58	Homme	Other	1	6.28289	1	2907	1254.6	0
302	54	Homme	Urogenital	1	9.07895	1	1575.86	2840.5	0
303	52	Femme	Ovarian	1	26.0197	0	1349.22	1742.46	0
304	79	Homme	Urogenital	1	23.1908	1	3240	675	0
305	80	Homme	Urogenital	1	24.2434	0	3910	1930	0
306	57	Homme	Lung	1	2.20395	1	5127.32	2601.5	0
307	72	Homme	Lung	1	0.131579	0	1305.6	775.2	1
308	59	Femme	Breast	1	16.0526	1	3000.33	1692.82	0
309	59	Femme	Lung	1	6.18421	1	1781.45	1889.69	0
310	59	Femme	Lung	1	14.4079	1	1681	1845	1
311	55	Femme	Lung	1	17.5658	0	1209.6	2284.8	0
312	65	Femme	Ovarian	1	23.3882	0	6715	1190	0
313	51	Femme	Ovarian	1	12.3684	1	3534	1596	1
314	61	Homme	Urogenital	1	20.4605	0	5538	681.6	0
315	57	Homme	Lung	1	11.5132	1	5452	2632	0
316	53	Homme	Lung	1	4.11184	0	9145.6	3115.22	1
317	84	Homme	Urogenital	1	0.460526	0	5382.3	761.91	1
318	71	Homme	Urogenital	2	7.33553	1	2200	1200	0
319	59	Homme	Lung	2	2.36842	1	6888	536	0
320	53	Femme	Ovarian	2	1.31579	0	8418	2684	1
321	63	Femme	Breast	2	14.0461	0	3029.4	1142.4	0
322	79	Homme	Lung	2	19.2105	1	9126	1532.7	1
323	51	Homme	Lung	2	40.5263	0	1800	1440	0
324	63	Homme	Lung	2	15.3289	1	5616	1076.4	0
325	73	Homme	Urogenital	2	22.7303	0	2080.8	1321.2	0
326	65	Homme	H&N	2	8.09211	0	1509	1113	0
327	71	Femme	Breast	2	20.7566	0	3565.8	1075.4	0
328	76	Homme	Lung	2	8.58553	1	1266	411.45	1
329	80	Homme	Urogenital	2	17.9276	1	3326.4	277.2	0
330	54	Femme	Other	2	11.3487	1	4623	1273	0
331	62	Homme	Lung	2	13.3553	1	2385.2	783.2	0
332	33	Femme	Breast	2	35.2961	0	5655.54	1472.31	0
333	58	Homme	Urogenital	2	48.6842	0	3604.9	1833	0
334	67	Femme	Breast	2	34.2763	1	4991.3	1704	0
335	58	Homme	Urogenital	2	19.7039	0	7705	2070	0
336	87	Femme	Other	2	8.05921	1	2200	1760	0
337	75	Femme	Ovarian	2	7.5	1	3876	1564	0
338	70	Femme	Ovarian	2	7.56579	1	1200	825	1
339	67	Femme	Ovarian	2	19.8684	1	2519.4	1877.2	0
340	44	Femme	Other	2	2.23684	0	4611	519.4	0
341	51	Femme	Breast	2	9.53947	1	3438.99	2334.96	0
342	72	Femme	Ovarian	2	37.9276	0	5263.3	1335.9	0
343	69	Homme	Urogenital	2	4.90132	1	6391.8	1264.05	1
344	43	Homme	Urogenital	2	14.2763	0	6291	2061	1
345	65	Femme	H&N	2	2.46711	1	5166.6	673.62	0
346	70	Femme	Ovarian	2	10.7895	1	8100	1000	0
347	64	Homme	H&N	2	17.0066	1	2883.2	1643	0
348	83	Femme	Breast	2	20.9868	0	4391.1	1064.7	0
349	75	Femme	Breast	2	6.54605	1	1362.27	974.61	0
350	82	Femme	Ovarian	2	25.4934	1	2082.9	2777.2	0
351	48	Homme	Urogenital	2	3.22368	1	3293.4	1297.4	0
352	65	Homme	Lung	2	13.6184	0	8366.2	1604.8	1
353	63	Homme	Lung	2	9.24342	1	3339	2205	0
354	78	Homme	H&N	2	32.2039	0	10032	456	0
355	65	Homme	Lung	2	11.7434	0	7384	1199.9	0
356	66	Homme	Urogenital	2	0	0	5006.88	1077.87	1
357	59	Femme	Urogenital	2	17.0066	1	2344.5	1746	0
358	64	Femme	Breast	2	3.98026	1	4941	1944	1
359	66	Femme	Ovarian	2	5.46053	1	2934	684	0
360	55	Homme	Urogenital	2	5.13158	0	4930	2120	0
361	67	Homme	Urogenital	2	9.90132	0	2494	1376	0
362	72	Homme	Lung	2	1.875	1	2335.5	1278	1
363	44	Femme	H&N	2	25.1316	0	3516.5	1460.7	0
364	57	Homme	Urogenital	2	36.9737	0	1702	1110	0
365	50	Homme	Urogenital	2	17.0395	1	2125.5	943.8	0
366	73	Homme	Urogenital	2	5.52632	1	2772	3376.8	0
367	55	Homme	Urogenital	2	2.33553	1	7125	1425	1
368	84	Homme	Urogenital	2	6.28289	1	5198.62	3608.22	0
369	64	Femme	Lung	2	1.67763	1	4565.76	1259.76	0
370	80	Femme	Ovarian	2	21.0197	1	2795	1161	0
371	61	Homme	Urogenital	2	27.5329	0	2599.08	1679.48	1
372	60	Homme	Lung	2	2.03947	1	8970	3250	1
373	44	Homme	Lung	2	3.15789	0	10813.8	1715.2	0
374	47	Homme	H&N	2	4.57237	0	4442.76	2801.88	0
375	67	Homme	H&N	2	9.21053	1	3781.2	1428.3	0
376	75	Homme	Urogenital	2	21.5789	1	3036.2	558.6	0
377	54	Homme	Urogenital	2	21.875	0	7663.2	1802.5	0
378	59	Homme	Urogenital	2	5.52632	0	4422.42	796.16	1
379	57	Femme	Lung	3	28.5526	1	1471.5	2529	0
380	71	Femme	Lung	3	6.97368	0	5106	1035	0
381	76	Homme	Urogenital	3	39.6382	1	5600	1760	1
382	56	Femme	Breast	3	2.36842	0	3522.3	1433.7	1
383	59	Femme	H&N	3	7.46711	1	3060	1836	0
384	69	Homme	Urogenital	3	35.2303	1	2971.2	1444.8	0
385	79	Homme	Lung	3	14.5395	1	4570.8	2316.6	1
386	65	Homme	Urogenital	3	8.84868	1	5165.2	1694.6	0
387	45	Femme	Breast	3	18.2237	0	1890	1225	0
388	74	Homme	Urogenital	3	4.90132	0	4047	1254	1
389	63	Homme	Urogenital	3	40.4605	1	1397.5	892.5	0
390	77	Homme	Lung	3	25.3289	0	3868.2	2060.1	0
391	63	Homme	Lung	3	5.85526	0	9288.6	1740.2	1
392	77	Homme	Urogenital	3	5.46053	1	3056	496	1
393	61	Homme	Urogenital	3	10.4605	1	3975	954	0
394	76	Homme	Urogenital	3	41.4474	0	1599	1755	0
395	62	Homme	Urogenital	3	12.3026	1	5640.8	256.4	1
396	68	Homme	Urogenital	3	20.3947	1	3410	1540	0
397	68	Femme	Ovarian	3	24.4079	1	3095.4	642.6	0
398	66	Homme	H&N	3	7.40132	0	1900.6	724.2	0
399	70	Homme	Urogenital	3	15.5592	1	3660	1560	0
400	64	Femme	Lung	3	29.0461	0	2597	1643	0
401	64	Homme	Other	3	30.0329	1	3040.2	1641.6	0
402	59	Homme	Lung	3	47.6974	0	1404	2756	0
403	49	Homme	Lung	3	34.8684	1	5674.4	1353	0
404	62	Homme	Urogenital	3	14.0132	1	1219.8	1187.7	0
405	59	Homme	Urogenital	3	1.11842	0	6999.3	2181.6	1
406	76	Homme	Lung	3	7.10526	1	1394.4	571.2	1
407	57	Femme	Other	3	4.24342	1	3172	1768	0
408	62	Homme	Urogenital	3	33.0592	0	1763	2193	0
409	48	Femme	Lung	3	6.875	1	1120	1148	0
410	48	Femme	Breast	3	10.8553	1	2901.6	1170	0
411	46	Femme	Breast	3	2.63158	1	2280	1349	0
412	70	Homme	Lung	3	7.53289	1	10732.5	2766.6	0
413	68	Homme	Other	3	5.85526	1	5980	3910	0
414	66	Homme	Urogenital	4	8.42105	1	8960	2048	0
415	56	Femme	Breast	4	47.0066	0	10650	1710	1
416	79	Femme	Breast	4	13.2566	1	3715.2	1422.72	0
417	71	Homme	Urogenital	4	15.2632	1	3106.4	941.6	0
418	64	Homme	Urogenital	4	13.3224	1	2085.2	1203	0
419	82	Homme	H&N	4	6.61184	1	7866	513	1
420	63	Homme	Urogenital	4	10.2303	1	2086.8	1054.5	0
421	68	Homme	Urogenital	4	9.67105	1	5440	1920	0
422	37	Homme	Lung	4	16.6447	1	11628	1989	1
423	63	Femme	Ovarian	4	15.8553	1	6232.2	2947.8	0
424	59	Homme	Urogenital	4	35.6579	1	2898	2646	1
425	61	Femme	Lung	4	21.3158	0	3869.6	1851.88	1
426	58	Femme	Lung	4	7.46711	0	1830	870	0
427	62	Femme	Ovarian	4	0.0657895	0	8353.8	1254.6	0
428	62	Femme	Breast	4	5.52632	1	4870.4	838.4	1
429	53	Femme	Lung	4	0.855263	0	7247.4	1156.2	1
430	62	Homme	Urogenital	4	3.05921	1	5005	1617	0
431	83	Homme	Lung	4	0.921053	1	5601.9	1341.3	1
432	65	Homme	Lung	4	5.09868	1	4343.5	2080.5	1
433	73	Homme	Urogenital	4	4.40789	1	3504	1056	0
434	62	Homme	Lung	4	11.7434	1	11904.5	1247	0
435	63	Homme	Urogenital	4	0.953947	1	6882	2886	1
436	54	Femme	Breast	5	2.86184	1	1380.5	853.4	1
437	55	Homme	Urogenital	5	6.44737	1	3150	1890	0
438	80	Femme	Ovarian	5	5.92105	0	6166.8	3106.24	0
439	71	Femme	Urogenital	5	9.90132	1	3530.9	1317.5	1
440	67	Homme	Urogenital	5	7.99342	0	1879.2	652.5	0
441	16	Femme	Other	5	0.230263	0	10960	1240	0
442	66	Femme	Ovarian	6	22.5329	0	2271.36	2372.76	0
443	74	Femme	Breast	6	3.25658	1	8562	3995.6	1
444	72	Femme	Other	6	35.4605	0	2275	770	0
445	64	Femme	Breast	6	2.5	1	6251.05	1662.6	0
446	61	Femme	Lung	6	2.99342	1	5861.9	569.4	0
447	70	Homme	Urogenital	6	7.86184	0	2108	651	0
448	55	Homme	Lung	7	5.59211	1	2884.8	1310.4	0
449	68	Femme	Other	7	10.5263	0	1260	1640	1
450	58	Homme	Lung	7	8.78289	1	6916	1547	0
451	75	Homme	Lung	7	11.3816	1	5046	1914	0
